# Supplementary material for: Optimizing Mandibular Advancement Maneuvers during Sleep Endoscopy with a Titratable Positioner: DISE-SAM Protocol
Source: J Clin Med. 2022 Jan 27;11(3):658. doi: 10.3390/jcm11030658 (PMC8836970; doi:10.3390/jcm11030658)
Supplement: Supplementary file 1 [file jcm-11-00658-s001.zip]

Archive with 1 entries (1 files):
- jcm-1550143-supplementary.mov
